# Supplementary material for: Reconstructing the geological provenance and long-distance movement of rectangular, fishtail, and croisette copper ingots in Iron Age Zambia and Zimbabwe
Source: PLoS One. 2023 Mar 22;18(3):e0282660. doi: 10.1371/journal.pone.0282660 (PMC10032518; doi:10.1371/journal.pone.0282660)
Supplement: S3 Appendix — (XLSX) [file pone.0282660.s003.xlsx]

## Sheet: Sheet1
Location	Age	Tectonic Zone	District	Deposit	Sample #	206Pb/204Pb	2σ Error	207Pb/204Pb	2σ Error	208Pb/204Pb	2σ Error	Model Age (Ma)	Mu	Kappa	f	Analyzed Mineral	Method	Author	PubDate
DRC	Precambrian	Damaran-Lufilian fold belt	Kundelungu Plateau	Kikonkula	03/08-Da	18.264	0.06	15.722	0.09	38.782	0.12	529.929	10.1363	4.23818	4.65929e-09	Chalcopyrite	TIMS	Haest	2010
DRC	Precambrian	Damaran-Lufilian fold belt	Kundelungu Plateau	Kikonkula	06/99	18.314	0.06	15.734	0.09	38.862	0.12	515.276	10.171	4.24979	5.82316e-09	Chalcopyrite	MC-ICP-MS	Haest	2010
DRC	Precambrian	Damaran-Lufilian fold belt	Kundelungu Plateau	Kibila	03/05-Da	19.987	0.06	15.86	0.09	39.566	0.12	-445.503	10.3406	3.60725	1.60969e-05	Chalcocite	TIMS	Haest	2010
DRC	Precambrian	Damaran-Lufilian fold belt	Kundelungu Plateau	Kibila	06/111	21.047	0.06	15.858	0.09	38.347	0.12	-1266.09	10.2454	2.6665	1.3599e-06	Chalcocite	MC-ICP-MS	Haest	2010
DRC	Precambrian	Damaran-Lufilian fold belt	Kundelungu Plateau	Luemba	03/09-Da	21.917	0.06	15.901	0.09	38.33	0.12	-1871.43	10.3548	2.38513	3.99304e-08	Chalcocite	TIMS	Haest	2010
DRC	Precambrian	Damaran-Lufilian fold belt	Kundelungu Plateau	Mwitapile	03/27-Da	26.901	0.06	16.261	0.09	45.207	0.12	-5610.72	11.4925	2.74453	1.63755e-07	Sphalerite	TIMS	Haest	2010
DRC	Precambrian	Damaran-Lufilian fold belt	Kundelungu Plateau	Dikulushi mine	03/13-Da	18.269	0.06	15.711	0.09	38.633	0.12	507.238	10.0896	4.14936	6.56728e-09	Sphalerite	TIMS	Haest	2010
DRC	Precambrian	Damaran-Lufilian fold belt	Kundelungu Plateau	Dikulushi mine	03/16	18.07	0.06	15.685	0.09	38.33	0.12	604.294	10.0422	4.11458	1.31468e-09	Sphalerite	MC-ICP-MS	Haest	2010
DRC	Precambrian	Damaran-Lufilian fold belt	Kundelungu Plateau	Dikulushi mine	03/40-Da	18.268	0.06	15.702	0.09	38.602	0.12	492.168	10.053	4.13007	8.16259e-09	Sphalerite	TIMS	Haest	2010
DRC	Precambrian	Damaran-Lufilian fold belt	Kundelungu Plateau	Dikulushi mine	06/122	18.215	0.06	15.698	0.09	38.551	0.12	523.093	10.0518	4.13833	5.18285e-09	Sphalerite	MC-ICP-MS	Haest	2010
DRC	Precambrian	Damaran-Lufilian fold belt	Kundelungu Plateau	Dikulushi mine	06/123	18.36	0.06	15.712	0.09	38.764	0.12	443.974	10.0683	4.15645	1.56756e-08	Sphalerite	MC-ICP-MS	Haest	2010
DRC	Precambrian	Damaran-Lufilian fold belt	Kundelungu Plateau	Dikulushi mine	06/124	18.356	0.06	15.712	0.09	38.779	0.12	446.838	10.0693	4.16734	1.51122e-08	Sphalerite	MC-ICP-MS	Haest	2010
DRC	Precambrian	Damaran-Lufilian fold belt	Kundelungu Plateau	Dikulushi mine	06/125	18.352	0.06	15.711	0.09	38.777	0.12	447.927	10.0664	4.16874	1.48988e-08	Sphalerite	MC-ICP-MS	Haest	2010
DRC	Precambrian	Damaran-Lufilian fold belt	Kundelungu Plateau	Dikulushi mine	03/16-Da	18.144	0.06	15.701	0.09	38.424	0.12	578.998	10.0856	4.11958	2.07692e-09	Galena	TIMS	Haest	2010
DRC	Precambrian	Damaran-Lufilian fold belt	Kundelungu Plateau	Dikulushi mine	06/89	18.489	0.06	15.728	0.09	38.855	0.12	380.239	10.0991	4.12074	3.39322e-08	Pyrite	MC-ICP-MS	Haest	2010
DRC	Precambrian	Damaran-Lufilian fold belt	Kundelungu Plateau	Dikulushi mine	06/122	18.391	0.06	15.72	0.09	38.855	0.12	436.006	10.0924	4.18622	1.73678e-08	Pyrite	MC-ICP-MS	Haest	2010
DRC	Precambrian	Damaran-Lufilian fold belt	Kundelungu Plateau	Dikulushi mine	03/11-Da	18.98	0.06	15.729	0.09	38.795	0.12	26.4032	9.99751	3.77527	7.42335e-07	Chalcocite	TIMS	Haest	2010
DRC	Precambrian	Damaran-Lufilian fold belt	Kundelungu Plateau	Dikulushi mine	04/03	21.334	0.06	15.872	0.09	39.094	0.12	-1462.72	10.2792	2.83303	9.19227e-06	Chalcocite	MC-ICP-MS	Haest	2010
DRC	Precambrian	Damaran-Lufilian fold belt	Kundelungu Plateau	Dikulushi mine	04/05	21.684	0.06	15.897	0.09	39.377	0.12	-1684.76	10.3496	2.80943	7.37355e-09	Chalcocite	LA-ICPMS	Haest	2010
DRC	Precambrian	Damaran-Lufilian fold belt	Kundelungu Plateau	Dikulushi mine	04/12	22.832	0.06	15.994	0.09	40.012	0.12	-2385.39	10.6438	2.65015	2.43751e-06	Chalcocite	MC-ICP-MS	Haest	2010
DRC	Precambrian	Damaran-Lufilian fold belt	Kundelungu Plateau	Dikulushi mine	04/55	18.821	0.06	15.726	0.09	38.792	0.12	136.919	10.0162	3.87016	3.33363e-07	Chalcocite	MC-ICP-MS	Haest	2010
DRC	Precambrian	Damaran-Lufilian fold belt	Kundelungu Plateau	Dikulushi mine	04/63	18.657	0.06	15.723	0.09	38.759	0.12	250.305	10.0391	3.9569	1.2795e-07	Chalcocite	MC-ICP-MS	Haest	2010
DRC	Precambrian	Damaran-Lufilian fold belt	Kundelungu Plateau	Dikulushi mine	06/11	19.124	0.06	15.734	0.09	38.837	0.12	-69.7949	9.99174	3.71204	1.36956e-06	Chalcocite	MC-ICP-MS	Haest	2010
DRC	Precambrian	Damaran-Lufilian fold belt	Kundelungu Plateau	Dikulushi mine	06/12	18.894	0.06	15.744	0.09	38.772	0.12	118.228	10.0715	3.82121	3.84894e-07	Chalcocite	MC-ICP-MS	Haest	2010
DRC	Precambrian	Damaran-Lufilian fold belt	Kundelungu Plateau	Dikulushi mine	06/025	23.652	0.06	16.024	0.09	40.174	0.12	-3047.9	10.7302	2.45512	5.14795e-08	Chalcocite	MC-ICP-MS	Haest	2010
DRC	Precambrian	Damaran-Lufilian fold belt	Kundelungu Plateau	Dikulushi mine	06/025/2	22.418	0.06	15.945	0.09	39.936	0.12	-2173.86	10.4888	2.74725	2.96001e-07	Chalcocite	MC-ICP-MS	Haest	2010
DRC	Precambrian	Damaran-Lufilian fold belt	Kundelungu Plateau	Dikulushi mine	06/69	21.722	0.06	15.896	0.09	39.172	0.12	-1719.67	10.3447	2.72656	1.04951e-08	Chalcocite	MC-ICP-MS	Haest	2010
DRC	Precambrian	Damaran-Lufilian fold belt	Kundelungu Plateau	Dikulushi mine	06/084	18.783	0.06	15.725	0.09	38.568	0.12	162.682	10.02	3.7812	2.71849e-07	Chalcocite	MC-ICP-MS	Haest	2010
DRC	Precambrian	Damaran-Lufilian fold belt	Kundelungu Plateau	Dikulushi mine	06/103	19.947	0.06	15.795	0.09	39.007	0.12	-557.243	10.1082	3.36883	5.08329e-09	Chalcocite	MC-ICP-MS	Haest	2010
DRC	Precambrian	Damaran-Lufilian fold belt	Kundelungu Plateau	Dikulushi mine	06/104	18.803	0.06	15.723	0.09	38.691	0.12	144.307	10.0081	3.82986	3.14704e-07	Chalcocite	MC-ICP-MS	Haest	2010
DRC	Precambrian	Damaran-Lufilian fold belt	Kundelungu Plateau	Dikulushi mine	06/131	19.217	0.06	15.767	0.09	38.947	0.12	-72.2295	10.1014	3.72141	1.38968e-06	Chalcocite	MC-ICP-MS	Haest	2010
Zambia	Precambrian	Central African Copperbelt	Katanga supergroup	Kabwe	880/72	17.992	0.001	15.707	0.002	38.393	0.005	697.09	10.1611	4.21479	8.19736e-06	Galena	MS	Kamona	1999
Zambia	Precambrian	Central African Copperbelt	Katanga supergroup	Kabwe	910/12	17.978	0.001	15.688	0.001	38.329	0.002	675.177	10.0854	4.18215	1.06208e-05	Galena	MS	Kamona	1999
Zambia	Precambrian	Central African Copperbelt	Katanga supergroup	Kabwe	910cd13	17.983	0.001	15.694	0.001	38.338	0.001	681.719	10.1091	4.18561	9.85041e-06	Galena	MS	Kamona	1999
Zambia	Precambrian	Central African Copperbelt	Katanga supergroup	Kabwe	910cd14	18	0.003	15.719	0.004	38.428	0.012	711.368	10.2093	4.23286	6.84818e-06	Galena	MS	Kamona	1999
Zambia	Precambrian	Central African Copperbelt	Katanga supergroup	Kabwe	910/1	18.006	0.002	15.726	0.002	38.453	0.007	718.705	10.237	4.24502	6.22045e-06	Galena	MS	Kamona	1999
Zambia	Precambrian	Central African Copperbelt	Katanga supergroup	Kabwe	910/2	18.007	0.001	15.728	0.001	38.458	0.005	721.295	10.2452	4.2478	6.00899e-06	Galena	MS	Kamona	1999
Zambia	Precambrian	Central African Copperbelt	Katanga supergroup	Kabwe	910/5	18.003	0.001	15.723	0.001	38.441	0.002	715.865	10.2253	4.23939	6.4583e-06	Galena	MS	Kamona	1999
Zambia	Precambrian	Central African Copperbelt	Katanga supergroup	Kabwe	302	18.003	0.001	15.72	0.001	38.433	0.004	710.914	10.2125	4.23382	6.88854e-06	Galena	MS	Kamona	1999
Zambia	Precambrian	Central African Copperbelt	Katanga supergroup	Kabwe	312	18.008	0.002	15.723	0.003	38.448	0.007	712.359	10.2235	4.23968	6.76084e-06	Galena	MS	Kamona	1999
Zambia	Precambrian	Central African Copperbelt	Katanga supergroup	Kabwe	313	18.007	0.003	15.723	0.006	38.441	0.016	713.06	10.2239	4.23642	6.69949e-06	Galena	MS	Kamona	1999
Zambia	Precambrian	Central African Copperbelt	Katanga supergroup	Kabwe	315	17.983	0.002	15.692	0.002	38.343	0.005	678.359	10.1006	4.18782	1.0241e-05	Galena	MS	Kamona	1999
DRC	Precambrian	Central African Copperbelt	Katanga Copperbelt	Kipushi	K1	18.01		15.6		37.9		497.604	9.7087	3.88554	7.56145e-09	Galena	MS	Kamona	1999
DRC	Precambrian	Central African Copperbelt	Katanga Copperbelt	Kipushi	K2	18.05		15.6		37.92		467.92	9.69745	3.86939	1.1434e-08	Galena	MS	Kamona	1999
DRC	Precambrian	Central African Copperbelt	Katanga Copperbelt	Kipushi	K3	18.1		15.61		38.01		449.174	9.72444	3.88899	1.46673e-08	Galena	MS	Kamona	1999
DRC	Precambrian	Central African Copperbelt	Katanga Copperbelt	Kipushi	KI 1270/ 113	18.076	0.06	15.636	0.09	37.678	0.12	513.981	9.83741	3.72767	5.93844e-09	Sphalerite	TIMS	Schneider	2007
DRC	Precambrian	Central African Copperbelt	Katanga Copperbelt	Kipushi	KI 1270/ 115	18.018	0.06	15.635	0.09	37.666	0.12	554.576	9.85045	3.75881	3.14553e-09	Sphalerite	TIMS	Schneider	2007
DRC	Precambrian	Central African Copperbelt	Katanga Copperbelt	Kipushi	KI 1270/ 122	18.032	0.06	15.625	0.09	37.648	0.12	526.516	9.80501	3.73622	4.91567e-09	bornite	TIMS	Schneider	2007
DRC	Precambrian	Central African Copperbelt	Katanga Copperbelt	Kipushi	KI 1270/ 128	18.008	0.06	15.634	0.09	37.692	0.12	560.103	9.84934	3.77992	2.87057e-09	Sphalerite	TIMS	Schneider	2007
DRC	Precambrian	Central African Copperbelt	Katanga Copperbelt	Kipushi	KI 1270/ 135	18.011	0.06	15.638	0.09	37.688	0.12	564.987	9.865	3.7769	2.64535e-09	Sphalerite	TIMS	Schneider	2007
DRC	Precambrian	Central African Copperbelt	Katanga Copperbelt	Kipushi	﻿KI 787/12	18.017	0.06	15.63	0.09	37.667	0.12	546.429	9.83008	3.75848	3.59023e-09	renierite	TIMS	Schneider	2007
DRC	Precambrian	Central African Copperbelt	Katanga Copperbelt	Kipushi	KI 787/13	18.038	0.06	15.637	0.09	37.711	0.12	543.527	9.85271	3.77163	3.76232e-09	renierite	TIMS	Schneider	2007
DRC	Precambrian	Central African Copperbelt	Katanga Copperbelt	Kipushi	KI 787/14	17.989	0.06	15.646	0.09	37.775	0.12	595.031	9.90507	3.84377	1.56208e-09	bornite	TIMS	Schneider	2007
DRC	Precambrian	Central African Copperbelt	Katanga Copperbelt	Kipushi	KI 787/17	17.987	0.06	15.64	0.09	37.734	0.12	585.977	9.88071	3.81984	1.84038e-09	bornite	TIMS	Schneider	2007
DRC	Precambrian	Central African Copperbelt	Katanga Copperbelt	Kipushi	1132/11/U+36/-80/SE 3	17.905	0.004	15.496	0.003	37.252	0.006	381.514	9.31496	3.55273	3.34358e-08	Sulphide	TIMS	Walraven	1994
DRC	Precambrian	Central African Copperbelt	Katanga Copperbelt	Kipushi	1132/19/-80/SE 184	18.017	0.002	15.628	0.001	37.654	0.004	542.869	9.82182	3.75048	3.80499e-09	Sulphide	TIMS	Walraven	1994
DRC	Precambrian	Central African Copperbelt	Katanga Copperbelt	Kipushi	1150/19/2230	18.096	0.009	15.718	0.008	37.963	0.019	641.992	10.172	3.90013	6.25987e-10	Sulphide	TIMS	Walraven	1994
DRC	Precambrian	Central African Copperbelt	Katanga Copperbelt	Kipushi	1243/15/HZ/NW 90 30	17.964	0.007	15.582	0.006	37.533	0.014	498.954	9.64808	3.70224	7.405e-09	Sulphide	TIMS	Walraven	1994
DRC	Precambrian	Central African Copperbelt	Katanga Copperbelt	Kipushi	1132/2/-75/SE I	17.721	0.002	15.584	0.003	37.462	0.008	682.865	9.73297	3.82701	9.71957e-06	Sulphide	TIMS	Walraven	1994
DRC	Precambrian	Central African Copperbelt	Katanga Copperbelt	Kipushi	992/D7/03 sphal	17.99	0.01	15.581	0.009	37.519	0.023	477.705	9.63664	3.67687	1.0002e-08	Sulphide	TIMS	Walraven	1994
DRC	Precambrian	Central African Copperbelt	Katanga Copperbelt	Kipushi	KH 1200 sphal	17.977	0.004	15.594	0.004	37.611	0.009	511.172	9.69356	3.74187	6.19907e-09	Sulphide	TIMS	Walraven	1994
DRC	Precambrian	Central African Copperbelt	Katanga Copperbelt	Kipushi	KH 600	17.97	0.016	15.564	0.014	37.463	0.033	461.236	9.57287	3.65273	1.25026e-08	Sulphide	TIMS	Walraven	1994
DRC	Precambrian	Central African Copperbelt	Katanga Copperbelt	Kipushi	1132/2/-75/SE 1	17.985	0.001	15.656	0.001	37.849	0.004	615.323	9.94811	3.89193	1.06773e-09	Sulphide	TIMS	Walraven	1994
DRC	Precambrian	Central African Copperbelt	Katanga Copperbelt	Kolwezi	MA8	18.034	0.005	15.617	0.004	37.664	0.013	510.669	9.77153	3.74142	6.24723e-09	Sulphide	TIMS	Walraven	1994
DRC	Precambrian	Central African Copperbelt	Katanga Copperbelt	Kolwezi	KZI2	18.59	0.005	15.704	0.004	38.077	0.011	263.511	9.97926	3.64145	1.13209e-07	Sulphide	TIMS	Walraven	1994
DRC	Precambrian	Central African Copperbelt	Katanga Copperbelt	Kolwezi	KZI1	19.207	0.006	15.779	0.005	38.39	0.014	-41.2144	10.1485	3.46849	1.14995e-06	Sulphide	TIMS	Walraven	1994
DRC	Precambrian	Central African Copperbelt	Katanga Copperbelt	Lombe	Lo8	18.059	0.001	15.593	0.001	37.504	0.002	448.337	9.6665	3.62755	1.48289e-08	Sulphide	TIMS	Walraven	1994
DRC	Precambrian	Central African Copperbelt	Katanga Copperbelt	Lombe	Lo 28 b2	18.626	0.002	15.619	0.002	37.793	0.005	71.9992	9.64042	3.44734	5.40938e-07	Sulphide	TIMS	Walraven	1994
DRC	Precambrian	Central African Copperbelt	Katanga Copperbelt	Lombe	Lo 38 sphal	18.044	0.003	15.612	0.002	37.703	0.005	494.252	9.74816	3.75521	7.92651e-09	Sulphide	TIMS	Walraven	1994
DRC	Precambrian	Central African Copperbelt	Katanga Copperbelt	Kengere	Ke 22 sphal	18.017	0.003	15.62	0.002	37.71	0.006	528.569	9.78882	3.77968	4.76217e-09	Sulphide	TIMS	Walraven	1994
DRC	Precambrian	Central African Copperbelt	Katanga Copperbelt	Kengere	Ke 9 sphal	18.052	0.002	15.591	0.002	37.511	0.004	449.862	9.66027	3.63534	1.45297e-08	Sulphide	TIMS	Walraven	1994
DRC	Precambrian	Central African Copperbelt	Zambian Copperbelt	Kinsenda	Maz 22 cpy	17.796	0.011	15.337	0.011	36.583	0.026	140.792	8.71155	3.18522	3.23463e-07	Sulphide	TIMS	Walraven	1994
DRC	Precambrian	Central African Copperbelt	Zambian Copperbelt	Kinsenda	Maz 22 cpy + tm	17.642	0.001	15.637	0.002	37.849	0.004	830.238	9.99021	4.13451	9.16352e-07	Sulphide	TIMS	Walraven	1994
DRC	Precambrian	Central African Copperbelt	Zambian Copperbelt	Kinsenda	KINS 13	17.644	0.008	15.655	0.008	37.831	0.019	858.315	10.0683	4.12785	4.56657e-07	Sulphide	TIMS	Walraven	1994
DRC	Precambrian	Central African Copperbelt	Katanga Copperbelt	Kipushi	1132/[11/U+36/-80/SE 3	18.001	0.001	15.616	0.001	37.619	0.004	533.159	9.77706	3.73745	4.43321e-09	Galena	TIMS	Walraven	1994
DRC	Precambrian	Central African Copperbelt	Katanga Copperbelt	Kipushi	1132/11/-80/187 30	18.1	0.003	15.61	0.003	37.741	0.008	449.174	9.72444	3.73895	1.46673e-08	Galena	TIMS	Walraven	1994
DRC	Precambrian	Central African Copperbelt	Katanga Copperbelt	Kipushi	1132/11/-80/SE 187 30	18.176	0.002	15.634	0.002	37.885	0.004	437.018	9.80133	3.77671	1.71416e-08	Galena	TIMS	Walraven	1994
DRC	Precambrian	Central African Copperbelt	Katanga Copperbelt	Kipushi	1132/13/V-80/SE/100 90	18.221	0.002	15.643	0.002	37.961	0.005	420.402	9.8258	3.79191	2.10868e-08	Galena	TIMS	Walraven	1994
DRC	Precambrian	Central African Copperbelt	Katanga Copperbelt	Kipushi	1132/13/V-80/SE/226 90	18.187	0.002	15.653	0.002	37.944	0.005	463.439	9.87556	3.80814	1.2145e-08	Galena	TIMS	Walraven	1994
DRC	Precambrian	Central African Copperbelt	Katanga Copperbelt	Kipushi	1132/9/183 70	18.165	0.007	15.652	0.005	37.906	0.014	477.683	9.87759	3.80134	1.00064e-08	Galena	TIMS	Walraven	1994
DRC	Precambrian	Central African Copperbelt	Katanga Copperbelt	Kipushi	1130/19/I807	18.011	0.001	15.31	0.001	37.581	0.003	-103.57	8.56967	3.60255	1.67156e-06	Galena	TIMS	Walraven	1994
DRC	Precambrian	Central African Copperbelt	Katanga Copperbelt	Kipushi	1150/19/2852	18.006	0.002	15.596	0.002	37.533	0.005	493.282	9.69345	3.67909	8.03941e-09	Galena	TIMS	Walraven	1994
DRC	Precambrian	Central African Copperbelt	Katanga Copperbelt	Kipushi	1243/15/HZ/NW 90 30	18	0.001	15.618	0.001	37.641	0.005	537.478	9.7856	3.75124	4.14395e-09	Galena	TIMS	Walraven	1994
DRC	Precambrian	Central African Copperbelt	Katanga Copperbelt	Kipushi	15/HA/NW/128 90	18.013	0.001	15.611	0.001	37.594	0.003	515.323	9.75297	3.71378	5.8238e-09	Galena	TIMS	Walraven	1994
DRC	Precambrian	Central African Copperbelt	Katanga Copperbelt	Kipushi	3283	18.021	0.003	15.61	0.002	37.575	0.006	507.611	9.74655	3.69746	6.53132e-09	Galena	TIMS	Walraven	1994
DRC	Precambrian	Central African Copperbelt	Katanga Copperbelt	Kipushi	KH 600	18.176	0.006	15.651	0.005	37.893	0.012	467.86	9.87045	3.78659	1.14446e-08	Galena	TIMS	Walraven	1994
DRC	Precambrian	Central African Copperbelt	Katanga Copperbelt	Kipushi	1005/4	18.012		15.596		37.512		488.826	9.69175	3.6633	8.56658e-09	Galena	TIMS	Walraven	1994
DRC	Precambrian	Central African Copperbelt	Katanga Copperbelt	Kipushi	KH70	18.01		15.604		37.54		504.872	9.72509	3.68296	6.79743e-09	Galena	TIMS	Walraven	1994
DRC	Precambrian	Central African Copperbelt	Katanga Copperbelt	Kipushi	KM11	17.988		15.569		37.388		456.999	9.58828	3.60009	1.3227e-08	Galena	TIMS	Walraven	1994
DRC	Precambrian	Central African Copperbelt	Katanga Copperbelt	Kipushi	992/D7/19	17.981		15.572		37.402		467.822	9.60243	3.61348	1.14526e-08	Galena	TIMS	Walraven	1994
DRC	Precambrian	Central African Copperbelt	Katanga Copperbelt	Kipushi	1150/MA8	18.004		15.635		37.752		564.79	9.8547	3.81702	2.65312e-09	Galena	TIMS	Walraven	1994
DRC	Precambrian	Central African Copperbelt	Katanga Copperbelt	Kipushi	925/MA4	17.994		15.628		37.392		559.699	9.82874	3.61666	2.88935e-09	Galena	TIMS	Walraven	1994
DRC	Precambrian	Central African Copperbelt	Katanga Copperbelt	Dikuluwi	G-DIK-1	32.1654	0.00389858	16.514	0.00441026	38.8311	0.0109161	-15790	12.333	0.84369	0.00023269	Azurite and chrysocolla	MC-ICP-MS	Stephens	2022
DRC	Precambrian	Central African Copperbelt	Katanga Copperbelt	Dikuluwi	G-DIK-2	29.7438	0.00389858	16.4072	0.00441026	39.3598	0.0109161	-9297.7	11.969	1.2081	3.9218e-06	Malachite	MC-ICP-MS	Stephens	2022
DRC	Precambrian	Central African Copperbelt	Katanga Copperbelt	Star of the Congo Mine	G-ETO-1	18.0678	0.00389858	15.6363	0.00441026	37.649	0.0109161	520.5	9.841	3.7168	5.3854e-09	Malachite	MC-ICP-MS	Stephens	2022
DRC	Precambrian	Central African Copperbelt	Katanga Copperbelt	Star of the Congo Mine	G-ETO-2	18.99	0.00389858	15.7181	0.00441026	38.8854	0.0109161	-2.5138	9.954	3.8094	8.99e-07	Malachite	MC-ICP-MS	Stephens	2022
DRC	Precambrian	Central African Copperbelt	Katanga Copperbelt	Star of the Congo Mine	G-ETO-3	18.017	0.00389858	15.6245	0.00441026	37.9685	0.0109161	536.66	9.8075	3.9276	4.193e-09	Malachite	MC-ICP-MS	Stephens	2022
DRC	Precambrian	Central African Copperbelt	Katanga Copperbelt	Star of the Congo Mine	G-ETO-4	18.4853	0.004014	15.7102	0.00366883	38.3576	0.00982332	350.67	10.028	3.8551	4.7095e-08	Malachite	MC-ICP-MS	Stephens	2022
DRC	Precambrian	Central African Copperbelt	Katanga Copperbelt	Star of the Congo Mine	G-ETO-4b	18.6921	0.004014	15.6778	0.00366883	38.5793	0.00982332	138.87	9.8551	3.8274	3.2837e-07	Azurite	MC-ICP-MS	Stephens	2022
DRC	Precambrian	Central African Copperbelt	Katanga Copperbelt	Star of the Congo Mine	G-ETO-6	19.3213	0.004014	15.7525	0.00366883	38.3502	0.00982332	-178.47	10.03	3.381	2.5344e-06	Chrysocolla	MC-ICP-MS	Stephens	2022
DRC	Precambrian	Central African Copperbelt	Zambian Copperbelt	Frontier	G-FRO-1	18.585	0.004014	15.7852	0.00366883	38.2773	0.00982332	413.54	10.305	3.7738	2.2934e-08	Bornite, Pyrite, Chalcopyrite	MC-ICP-MS	Stephens	2022
DRC	Precambrian	Central African Copperbelt	Katanga Copperbelt	Kamato	G-KAMA-1	28.9512	0.00443566	16.3299	0.00346373	38.909	0.0100034	-8432.5	11.717	1.226	8.3705e-06	Malachite	MC-ICP-MS	Stephens	2022
DRC	Precambrian	Central African Copperbelt	Katanga Copperbelt	Kamato	G-KAMA-2	44.9318	0.00443566	17.3043	0.00346373	39.2198	0.0100034	-40500	18.843	0.40507	0.035599	Malachite	MC-ICP-MS	Stephens	2022
DRC	Precambrian	Central African Copperbelt	Katanga Copperbelt	Kamato	G-KAMA-3	19.4501	0.00443566	15.8049	0.00346373	39.4017	0.0100034	-166.57	10.208	3.8104	2.3775e-06	Malachite	MC-ICP-MS	Stephens	2022
DRC	Precambrian	Central African Copperbelt	Katanga Copperbelt	Kamato	G-KAMA-3b	22.2281	0.00443566	16.0923	0.00346373	41.7519	0.0100034	-1591.5	10.996	3.4485	2.2242e-05	Azurite	MC-ICP-MS	Stephens	2022
DRC	Precambrian	Central African Copperbelt	Katanga Copperbelt	Kamato	G-KAMA-4	46.3931	0.00297042	17.9147	0.00270287	43.4552	0.0078544	-38000	19.664	0.599	0.023988	Malachite	MC-ICP-MS	Stephens	2022
DRC	Precambrian	Central African Copperbelt	Katanga Copperbelt	Kambove	G-KAMB-1	21.6989	0.00297042	15.8706	0.00270287	39.9136	0.0078544	-1773.8	10.259	2.9746	1.7476e-08	Malachite	MC-ICP-MS	Stephens	2022
DRC	Precambrian	Central African Copperbelt	Katanga Copperbelt	Kambove	G-KAMB-2	17.0497	0.00297042	15.5658	0.00270287	36.787	0.0078544	1144.2	9.949	3.8891	6.4497e-07	Malachite	MC-ICP-MS	Stephens	2022
DRC	Precambrian	Central African Copperbelt	Katanga Copperbelt	Kambove	G-KAMB-4	17.8626	0.00297042	15.5749	0.00270287	37.5259	0.0078544	561.64	9.6487	3.7638	2.7973e-09	Malachite	MC-ICP-MS	Stephens	2022
DRC	Precambrian	Central African Copperbelt	Katanga Copperbelt	Kipushi	G-KIP-2	18.1184	0.00297042	15.6316	0.00270287	37.6348	0.0078544	475.01	9.8074	3.6747	1.0379e-08	Bornite, Pyrite, Chalcopyrite	MC-ICP-MS	Stephens	2022
DRC	Precambrian	Central African Copperbelt	Katanga Copperbelt	Kipushi	G-KIP-3	18.3089	0.00322868	15.6476	0.00258722	37.6557	0.00710116	364.22	9.8216	3.5718	4.062e-08	Bornite, Pyrite, Chalcopyrite	MC-ICP-MS	Stephens	2022
DRC	Precambrian	Central African Copperbelt	Katanga Copperbelt	Likasi	G-LIK-1	127.736	0.00322868	22.4843	0.00258722	38.3185	0.00710116	-46500	64.774	0.10157	0.086476	Malachite	MC-ICP-MS	Stephens	2022
DRC	Precambrian	Central African Copperbelt	Katanga Copperbelt	Mukondo	G-MUK-1	19.5857	0.00322868	15.7583	0.00258722	39.2646	0.00710116	-363.89	10.016	3.6558	7.6794e-06	Malachite	MC-ICP-MS	Stephens	2022
DRC	Precambrian	Central African Copperbelt	Katanga Copperbelt	Musonoi	G-MUS-1	26.9188	0.00322868	16.248	0.00258722	39.2181	0.00710116	-5714.4	11.45	1.5768	2.4573e-07	Malachite	MC-ICP-MS	Stephens	2022
DRC	Precambrian	Central African Copperbelt	Katanga Copperbelt	Ruashi	G-RUA-1	18.8704	0.00419094	15.6067	0.00444016	37.9594	0.0121615	-141.25	9.5521	3.3893	2.0696e-06	Malachite	MC-ICP-MS	Stephens	2022
DRC	Precambrian	Central African Copperbelt	Katanga Copperbelt	Tenke-Fungurume	DMA4-114.3-115	21.5021	0.00419094	16.1538	0.00444016	40.2422	0.0121615	-905.78	11.251	3.2639	1.5223e-07	Malachite	MC-ICP-MS	Stephens	2022
DRC	Precambrian	Central African Copperbelt	Katanga Copperbelt	Tenke-Fungurume	DMA4-121	20.6656	0.00419094	15.8849	0.00444016	39.2111	0.0121615	-899.45	10.365	3.1498	1.4518e-07	Malachite	MC-ICP-MS	Stephens	2022
DRC	Precambrian	Central African Copperbelt	Katanga Copperbelt	Tenke-Fungurume	DMA4-172.15	40.1285	0.00419094	17.0988	0.00444016	38.3857	0.0121615	-38000	16.184	0.43067	0.020571	Malachite	MC-ICP-MS	Stephens	2022
DRC	Precambrian	Central African Copperbelt	Katanga Copperbelt	Tenke-Fungurume	F12-198.9	33.9715	0.00293426	16.7296	0.00341849	39.0469	0.0104996	-19500	13.097	0.74056	0.0010107	Malachite	MC-ICP-MS	Stephens	2022
DRC	Precambrian	Central African Copperbelt	Katanga Copperbelt	Tenke-Fungurume	F184-65.9	20.3796	0.00293426	15.8049	0.00341849	39.3008	0.0104996	-868.05	10.104	3.286	1.1411e-07	Malachite	MC-ICP-MS	Stephens	2022
DRC	Precambrian	Central African Copperbelt	Katanga Copperbelt	Tenke-Fungurume	F507-174	52.5729	0.00293426	17.9214	0.00341849	39.2953	0.0104996	-43000	23.077	0.32898	0.045406	Malachite	MC-ICP-MS	Stephens	2022
DRC	Precambrian	Central African Copperbelt	Katanga Copperbelt	Tenke-Fungurume	KASA1200NE-0a	24.9424	0.00293426	16.2732	0.00341849	40.7378	0.0104996	-3353.8	11.541	2.3364	9.6607e-07	Malachite	MC-ICP-MS	Stephens	2022
DRC	Precambrian	Central African Copperbelt	Katanga Copperbelt	Tenke-Fungurume	KASA1200NE-0b	27.3123	0.00293426	16.1711	0.00341849	40.6516	0.0104996	-6832.2	11.204	1.7382	0.00011627	Malachite	MC-ICP-MS	Stephens	2022
DRC	Precambrian	Central African Copperbelt	Katanga Copperbelt	Tenke-Fungurume	KASA6-85.9	26.7868	0.00455621	16.1749	0.00483146	39.8212	0.0128441	-6000.6	11.211	1.6896	6.5572e-07	Malachite	MC-ICP-MS	Stephens	2022
DRC	Precambrian	Central African Copperbelt	Katanga Copperbelt	Tenke-Fungurume	KASA69-24.8	39.1646	0.00455621	16.7611	0.00483146	43.7257	0.0128441	-40500	15.641	0.75673	0.02736	Malachite	MC-ICP-MS	Stephens	2022
DRC	Precambrian	Central African Copperbelt	Katanga Copperbelt	Tenke-Fungurume	KASA70-65.5	23.4748	0.00455621	16.0375	0.00483146	39.3419	0.0128441	-2826.4	10.779	2.2838	3.8e-05	Malachite	MC-ICP-MS	Stephens	2022
DRC	Precambrian	Central African Copperbelt	Katanga Copperbelt	Tenke-Fungurume	MAMB31-53.2	20.818	0.00455621	15.8696	0.00483146	39.171	0.0128441	-1054.6	10.3	3.0646	4.1925e-07	Malachite	MC-ICP-MS	Stephens	2022
DRC	Precambrian	Central African Copperbelt	Katanga Copperbelt	Tenke-Fungurume	MAMB31-59	20.5059	0.00389048	15.9393	0.00405728	39.2274	0.0100142	-656.22	10.572	3.2441	1.6351e-08	Malachite	MC-ICP-MS	Stephens	2022
DRC	Precambrian	Central African Copperbelt	Katanga Copperbelt	Tenke-Fungurume	MAMB31-69.4	25.7577	0.00389048	16.1984	0.00405728	43.0138	0.0100142	-4529.8	11.29	2.6024	2.5824e-07	Malachite	MC-ICP-MS	Stephens	2022
DRC	Precambrian	Central African Copperbelt	Katanga Copperbelt	Tenke-Fungurume	MAMB31-86	24.0691	0.00389048	16.0592	0.00405728	41.0239	0.0100142	-3325.7	10.842	2.5688	7.0698e-07	Malachite	MC-ICP-MS	Stephens	2022
DRC	Precambrian	Central African Copperbelt	Katanga Copperbelt	Tenke-Fungurume	MAMB31-95.7	22.9538	0.00389048	15.9354	0.00405728	38.7579	0.0100142	-2697.9	10.446	2.2275	2.1078e-05	Malachite	MC-ICP-MS	Stephens	2022
DRC	Precambrian	Central African Copperbelt	Katanga Copperbelt	Tenke-Fungurume	MAMB61-33	21.1732	0.00151359	15.8937	0.00213919	39.3092	0.00475501	-1274.9	10.362	2.9789	1.4208e-06	Malachite	MC-ICP-MS	Stephens	2022
DRC	Precambrian	Central African Copperbelt	Katanga Copperbelt	Tenke-Fungurume	MAMB61-89	20.9988	0.00151359	15.9253	0.00213919	39.3334	0.00475501	-1058.9	10.483	3.0688	4.3054e-07	Malachite	MC-ICP-MS	Stephens	2022
DRC	Precambrian	Central African Copperbelt	Katanga Copperbelt	Tenke-Fungurume	MAMB8-47.3	20.3797	0.00151359	15.8453	0.00213919	39.1886	0.00475501	-773.03	10.247	3.2551	5.1489e-08	Malachite	MC-ICP-MS	Stephens	2022
DRC	Precambrian	Central African Copperbelt	Katanga Copperbelt	Tenke-Fungurume	MAMB1-270.5	21.7378	0.00151359	15.9552	0.00213919	39.3618	0.00475501	-1566.6	10.547	2.8046	1.9088e-05	Malachite	MC-ICP-MS	Stephens	2022
DRC	Precambrian	Central African Copperbelt	Katanga Copperbelt	Kakanda	G-KAK-1	20.954	0.0231423	16.4765	0.0221374	40.4515	0.0524254	40.835	12.504	3.676	6.7284e-07	Malachite	MC-ICP-MS	Stephens	2022
DRC	Precambrian	Central African Copperbelt	Katanga Copperbelt	Kakanda	G-KAK-2	19.745	0.0231423	16.4453	0.0221374	40.1101	0.0524254	691.18	12.687	4.1563	8.8071e-06	Malachite	MC-ICP-MS	Stephens	2022
DRC	Precambrian	Central African Copperbelt	Katanga Copperbelt	Luswishi	G-LUS-1	19.6531	0.0231423	15.8136	0.0221374	38.681	0.0524254	-297.41	10.211	3.3802	4.6056e-06	Malachite	MC-ICP-MS	Stephens	2022
DRC	Precambrian	Central African Copperbelt	Katanga Copperbelt	Tenke-Fungurume	KASA6-63.9	19.5142	0.0231423	16.2158	0.0221374	39.3271	0.0524254	502.17	11.802	3.8659	7.0752e-09	Malachite	MC-ICP-MS	Stephens	2022
Zambia	Precambrian	Central African Copperbelt	Zambian Copperbelt	Mufalira	G-MUF-6	22.552	0.0106867	15.8756	0.00775656	37.9123	0.0213053	-2527.1	10.254	2.067	7.7181e-06	Chalcocite and Bornite	MC-ICP-MS	Stephens	2022
Zambia	Precambrian	Central African Copperbelt	Domes Region	Kansanshi	G-KAN-2	38.7839	0.0106867	16.9176	0.00775656	39.154	0.0213053	-38000	15.437	0.49872	0.019856	Malachite	MC-ICP-MS	Stephens	2022
Zambia	Precambrian	Central African Copperbelt	Domes Region	Kansanshi	G-KAN-3	36.0729	0.0106867	16.7699	0.00775656	38.841	0.0213053	-33000	13.956	0.55281	0.009809	Malachite	MC-ICP-MS	Stephens	2022
Zambia	Precambrian	Central African Copperbelt	Domes Region	Kansanshi	ZAM-KAN-2	114.553	0.0106867	21.2143	0.00775656	38.06	0.0213053	-46500	57.46	0.11044	0.088115	Malachite	MC-ICP-MS	Stephens	2022
Zambia	Precambrian	Central African Copperbelt	Domes Region	Kansanshi	ZAM-KAN-8	66.7393	0.00862494	18.3817	0.0079275	39.3441	0.0207909	-45500	30.933	0.24378	0.068768	Malachite	MC-ICP-MS	Stephens	2022
Zambia	Precambrian	Central African Copperbelt	Domes Region	Kansanshi	ZAM-KAN-9	205.99	0.00862494	26.6116	0.0079275	39.7562	0.0207909	-49000	108.18	0.072069	0.098779	Malachite	MC-ICP-MS	Stephens	2022
Zambia	Precambrian	Central African Copperbelt	Domes Region	Kansanshi	ZAM-KAN-12	98.6735	0.00862494	20.3268	0.0079275	40.2603	0.0207909	-46500	48.649	0.17131	0.083421	Malachite	MC-ICP-MS	Stephens	2022
Zambia	Precambrian	Central African Copperbelt	Katanga Core, Kafue Syncline	Sable Antelope	ZAM-SAB-3	537.873	0.00862494	45.67	0.0079275	41.0165	0.0207909	-49000	292.3	0.030528	0.10741	Malachite	MC-ICP-MS	Stephens	2022
Zambia	Precambrian	Central African Copperbelt	Zambian Copperbelt	Bwana Mkubwa	G-BWA-2	17.7264	0.0031723	15.5878	0.00231235	37.616	0.00529196	685.48	9.7471	3.9161	9.4263e-06	Malachite	MC-ICP-MS	Stephens	2022
Zambia	Precambrian	Central African Copperbelt	Zambian Copperbelt	Bwana Mkubwa	G-BWA-3	18.1334	0.0031723	15.6832	0.00231235	38.2442	0.00529196	555.64	10.015	4.0208	3.0919e-09	Malachite	MC-ICP-MS	Stephens	2022
Zambia	Precambrian	Central African Copperbelt	Zambian Copperbelt	Bwana Mkubwa	G-BWA-4	20.2265	0.0031723	15.8612	0.00231235	39.5362	0.00529196	-621.07	10.319	3.4738	1.1054e-08	Malachite	MC-ICP-MS	Stephens	2022
Zambia	Precambrian	Central African Copperbelt	Zambian Copperbelt	Bwana Mkubwa	G-BWA-5	17.2038	0.0031723	15.4542	0.00231235	36.8379	0.00529196	844.27	9.3668	3.7716	6.5759e-07	Malachite	MC-ICP-MS	Stephens	2022
Zambia	Precambrian	Central African Copperbelt	Zambian Copperbelt	Bwana Mkubwa	G-BWA-6	18.6679	0.0031723	15.6516	0.00231235	38.5367	0.00529196	105.44	9.7581	3.8119	4.2376e-07	Chalcopyrite	MC-ICP-MS	Stephens	2022
Zambia	Precambrian	Central African Copperbelt	Zambian Copperbelt	Chambishi	G-CHAM-1	21.8684	0.00333181	15.9616	0.00298806	41.3939	0.00876558	-1656.3	10.563	3.4339	5.4512e-09	Malachite	MC-ICP-MS	Stephens	2022
Zambia	Precambrian	Central African Copperbelt	Zambian Copperbelt	Chibuluma	G-CHIB-1	19.7656	0.00333181	15.8304	0.00298806	39.0643	0.00876558	-345.19	10.259	3.4966	6.3188e-06	Chalcopyrite	MC-ICP-MS	Stephens	2022
Zambia	Precambrian	Central African Copperbelt	Zambian Copperbelt	Chingola	G-CHIN-1	17.4473	0.00333181	15.5728	0.00298806	37.5846	0.00876558	864.92	9.7879	4.1007	3.7965e-07	Malachite	MC-ICP-MS	Stephens	2022
Zambia	Precambrian	Central African Copperbelt	Zambian Copperbelt	Chingola	G-CHIN-1b	17.4141	0.00333181	15.5699	0.00298806	37.501	0.00876558	884.41	9.789	4.0729	2.0737e-07	Azurite	MC-ICP-MS	Stephens	2022
Zambia	Precambrian	Central African Copperbelt	Zambian Copperbelt	Chingola	G-CHIN-2	17.6117	0.00333181	15.5883	0.00298806	37.5015	0.00876558	770.63	9.7906	3.9304	2.8869e-06	Malachite	MC-ICP-MS	Stephens	2022
Zambia	Precambrian	Central African Copperbelt	Zambian Copperbelt	Chingola	G-CHIN-3	17.9156	0.00329108	15.6017	0.00282014	37.5152	0.00749185	570.52	9.7438	3.7304	2.41e-09	Malachite	MC-ICP-MS	Stephens	2022
Zambia	Precambrian	Central African Copperbelt	Zambian Copperbelt	Chingola	G-CHIN-4	17.7758	0.00329108	15.59	0.00282014	37.6495	0.00749185	652.84	9.7394	3.9014	4.9733e-10	Malachite	MC-ICP-MS	Stephens	2022
Zambia	Precambrian	Central African Copperbelt	Zambian Copperbelt	Chingola	G-CHIN-5	23.2102	0.00329108	15.8939	0.00282014	40.4992	0.00749185	-3109.1	10.304	2.6279	7.5589e-08	Malachite	MC-ICP-MS	Stephens	2022
Zambia	Precambrian	Central African Copperbelt	Katanga Core	Kalengwa	G-KAL-1	18.0778	0.00329108	15.5953	0.00282014	37.5227	0.00749185	438.58	9.6707	3.6267	1.6802e-08	Malachite	MC-ICP-MS	Stephens	2022
Zambia	Precambrian	Central African Copperbelt	Zambian Copperbelt	Mufalira	G-MUF-1	26.0911	0.00380791	16.1912	0.00429512	37.9838	0.0115703	-4965.1	11.266	1.4519	2.1733e-05	Chalcopyrite	MC-ICP-MS	Stephens	2022
Zambia	Precambrian	Central African Copperbelt	Zambian Copperbelt	Mufalira	G-MUF-2	17.9407	0.00380791	15.6128	0.00429512	38.996	0.0115703	571.73	9.7819	4.5669	2.3578e-09	Malachite	MC-ICP-MS	Stephens	2022
Zambia	Precambrian	Central African Copperbelt	Zambian Copperbelt	Mufalira	G-MUF-3	18.4002	0.00380791	15.7536	0.00429512	37.7718	0.0115703	488.43	10.227	3.6106	8.6109e-09	Chalcopyrite	MC-ICP-MS	Stephens	2022
Zambia	Precambrian	Central African Copperbelt	Zambian Copperbelt	Mufalira	G-MUF-4	31.4599	0.00380791	16.469	0.00429512	40.768	0.0115703	-13385	12.2	1.154	0.00043821	Chalcocite	MC-ICP-MS	Stephens	2022
Zambia	Precambrian	Central African Copperbelt	Zambian Copperbelt	Mufalira	G-MUF-5	18.2854	0.00446234	15.7305	0.00441905	38.1622	0.0117697	529.45	10.165	3.8875	4.6951e-09	Chalcocite	MC-ICP-MS	Stephens	2022
Zambia	Precambrian	Central African Copperbelt	Zambian Copperbelt	Mufalira	G-MUF-7	17.9889	0.00446234	15.7031	0.00441905	38.2046	0.0117697	692.83	10.146	4.1078	8.6342e-06	Malachite	MC-ICP-MS	Stephens	2022
Zambia	Precambrian	Central African Copperbelt	Zambian Copperbelt	Mufalira	G-MUF-9	17.9875	0.00446234	15.5608	0.00441905	37.8094	0.0117697	442.13	9.5552	3.8366	1.6054e-08	Malachite	MC-ICP-MS	Stephens	2022
Zambia	Precambrian	Central African Copperbelt	Zambian Copperbelt	N'Changa	G-NCH-1	18.7515	0.00446234	15.649	0.00441905	37.9693	0.0117697	37.379	9.7324	3.4745	6.8894e-07	Malachite	MC-ICP-MS	Stephens	2022
Zambia	Precambrian	Central African Copperbelt	Zambian Copperbelt	N'Changa	G-NCH-2	18.1858	0.00446234	15.6148	0.00441905	38.3153	0.0117697	394.46	9.7213	4.0006	2.8785e-08	Malachite	MC-ICP-MS	Stephens	2022
Zambia	Precambrian	Central African Copperbelt	Zambian Copperbelt	N'Changa	G-NCH-3	31.7911	0.00469285	16.4858	0.00361926	40.6512	0.00962269	-14700	12.229	1.0864	4.6662e-05	Malachite	MC-ICP-MS	Stephens	2022
Zambia	Precambrian	Central African Copperbelt	Domes Region	Kansanshi	ZAM-KAN-4	38.8303	0.00469285	16.8962	0.00361926	39.9465	0.00962269	-38000	15.463	0.5465	0.020876	Malachite	MC-ICP-MS	Stephens	2022
Zambia	Precambrian	Central African Copperbelt	Domes Region	Kansanshi	ZAM-KAN-5	132.046	0.00469285	22.2561	0.00361926	40.5802	0.00962269	-46500	67.166	0.12838	0.091333	Malachite	MC-ICP-MS	Stephens	2022
DRC	Precambrian	Central African Copperbelt	Katanga Copperbelt	Kipushi	ZAM-KIP-1	18.0585	0.00116964	15.6295	0.00193301	37.6281	0.00520142	515.17	9.8158	3.7091	5.8377e-09	Malachite	MC-ICP-MS	Stephens	2022
Zambia	Precambrian	Central African Copperbelt	Katanga Core, Kafue Syncline	Sable Antelope	ZAM-SAB-1	18.7317	0.00116964	15.742	0.00193301	38.615	0.00520142	231.78	10.098	3.8423	1.5128e-07	Malachite	MC-ICP-MS	Stephens	2022
Zambia	Precambrian	Central African Copperbelt	Katanga Core, Kafue Syncline	Sable Antelope	ZAM-SAB-2	94.8982	0.00116964	20.142	0.00193301	40.6481	0.00520142	-46500	46.555	0.18654	0.081731	Malachite	MC-ICP-MS	Stephens	2022
Zambia	Precambrian	Central African Copperbelt	Katanga Core, Kafue Syncline	Sable Antelope	ZAM-SAB-4	19.6384	0.00116964	15.7995	0.00193301	38.5835	0.00520142	-315.96	10.161	3.3399	5.0237e-06	Chalcopyrite	MC-ICP-MS	Stephens	2022
Zambia	Precambrian	Central African Copperbelt	Domes Region	Kansanshi	ZAM-KAN-7	89.8315	0.00469225	19.5376	0.00471567	39.4099	0.0121303	-46500	43.743	0.17295	0.083729	Malachite	MC-ICP-MS	Stephens	2022
Zambia	Precambrian	Central African Copperbelt	Domes Region	Kansanshi	ZAM-KAN-11	39.881	0.00469225	16.8379	0.00471567	38.4392	0.0121303	-40500	16.039	0.43049	0.028238	Malachite	MC-ICP-MS	Stephens	2022
Zambia	Precambrian	Central African Copperbelt	Domes Region	Kansanshi	ZAM-KAN-16	19.724	0.00469225	15.7966	0.00471567	39.5876	0.0121303	-385.7	10.14	3.7354	9.5139e-06	Chalcopyrite	MC-ICP-MS	Stephens	2022
Zimbabwe	Precambrian	Magondi Belt	Magondi Belt	Angwa	G-ANG-1	16.5399	0.00247836	15.2074	0.00309797	35.1221	0.00742897	927.48	8.5567	2.9857	3.3468e-08	Malachite	MC-ICP-MS	Stephens	2022
Zimbabwe	Precambrian	Magondi Belt	Magondi Belt	Angwa	G-ANG-2	16.1847	0.00247836	15.4415	0.00309797	34.7194	0.00742897	1598.8	9.9547	2.9702	1.69e-07	Chalcopyrite	MC-ICP-MS	Stephens	2022
Zimbabwe	Precambrian	Magondi Belt	Magondi Belt	Alaska	G-ASK-1	20.8623	0.00247836	16.1235	0.00309797	37.1788	0.00742897	-524.35	11.201	2.3588	3.273e-09	Native Cu and Malachite	MC-ICP-MS	Stephens	2022
Zimbabwe	Precambrian	Magondi Belt	Magondi Belt	Alaska	G-ASK-2	24.428	0.00247836	16.266	0.00309797	38.5979	0.00742897	-2906.2	11.523	1.9254	1.8957e-08	Malachite/Chrysocolla	MC-ICP-MS	Stephens	2022
Zimbabwe	Precambrian	Magondi Belt	Magondi Belt	Mangula	G-MAN-1	34.3504	0.00247836	17.2046	0.00309797	42.9644	0.00742897	-10361	14.575	1.3461	3.514e-05	Malachite	MC-ICP-MS	Stephens	2022
Zimbabwe	Precambrian	Magondi Belt	Magondi Belt	Mangula	G-MAN-2	58.6033	0.00298287	19.1465	0.00278286	42.2344	0.00742597	-40500	26.433	0.39514	0.035509	Malachite	MC-ICP-MS	Stephens	2022
Zimbabwe	Precambrian	Magondi Belt	Magondi Belt	Mangula	G-MAN-3	44.5788	0.00298287	17.9569	0.00278286	44.7802	0.00742597	-35500	18.67	0.71178	0.014964	Chrysocolla and Pseudomalachite	MC-ICP-MS	Stephens	2022
Zimbabwe	Precambrian	Magondi Belt	Magondi Belt	Norah	G-NOR-1	22.287	0.00298287	16.4664	0.00278286	37.3401	0.00742597	-791.26	12.296	2.0902	6.0493e-08	Bornite and Malachite	MC-ICP-MS	Stephens	2022
Zimbabwe	Precambrian	Magondi Belt	Magondi Belt	Norah	G-NOR-3	22.3061	0.00298287	16.4689	0.00278286	37.3362	0.00742597	-798.73	12.303	2.0847	6.4545e-08	Bornite	MC-ICP-MS	Stephens	2022
Zimbabwe	Precambrian	Magondi Belt	Magondi Belt	Norah	G-NOR-5	21.1009	0.00298287	16.2997	0.00278286	36.7239	0.00742597	-346.75	11.817	2.1497	6.4251e-06	Bornite/Chalcocite	MC-ICP-MS	Stephens	2022
Zimbabwe	Precambrian	Magondi Belt	Magondi Belt	Mangula	G-MAN-4	19.4249	0.0029918	16.0035	0.00254273	36.8169	0.0088462	219.35	10.973	2.6881	1.6886e-07	Bornite	MC-ICP-MS	Stephens	2022
Zimbabwe	Precambrian	Magondi Belt	Magondi Belt	Norah	G-NOR-2	22.9132	0.0029918	16.6195	0.00254273	37.9385	0.0088462	-891.34	12.788	2.1588	1.3653e-07	Pyrite and Chalcopyrite	MC-ICP-MS	Stephens	2022
Zimbabwe	Precambrian	Magondi Belt	Magondi Belt	Norah	G-NOR-4	22.456	0.0029918	16.493	0.00254273	37.3739	0.0088462	-847.58	12.376	2.0652	9.6973e-08	Bornite and Malachite	MC-ICP-MS	Stephens	2022
Zimbabwe	Precambrian	Magondi Belt	Magondi Belt	Shackleton	G-SHK-1	36.1031	0.00287883	18.87	0.00260563	40.807	0.00831341	-3866.2	20.023	1.2808	2.5145e-05	Chalcocite	MC-ICP-MS	Stephens	2022
Zambia	Precambrian	Central African Copperbelt	Zambian Copperbelt	N'Changa	G-NCH-4	18.4385	0.0012986	15.7106	0.0019083	38.2142	0.0058006	385.19	10.042	3.8095	3.2042e-08	Malachite	MC-ICP-MS	Stephens	2022
Zambia	Precambrian	Central African Copperbelt	Zambian Copperbelt	N'Changa	G-NCH-5	28.6841	0.0012986	16.3739	0.0019083	43.2214	0.0058006	-7521.4	11.86	1.9848	1.4039e-06	Malachite	MC-ICP-MS	Stephens	2022
Zambia	Precambrian	Central African Copperbelt	Zambian Copperbelt	N'Changa	G-NCH-7	18.0351	0.0012986	15.5876	0.0019083	38.1821	0.0058006	456.18	9.651	4.023	1.3372e-08	Malachite	MC-ICP-MS	Stephens	2022
Zambia	Precambrian	Central African Copperbelt	Zambian Copperbelt	N'Changa	G-NCH-8	19.1854	0.0012986	15.9304	0.0019083	38.4145	0.0058006	253.54	10.739	3.537	1.2422e-07	Malachite	MC-ICP-MS	Stephens	2022
Zambia	Precambrian	Central African Copperbelt	Zambian Copperbelt	N'kana	G-NKA-1	28.799	0.0012986	16.0992	0.0019083	39.9676	0.0058006	-11066	10.969	1.2955	9.8873e-05	Malachite	MC-ICP-MS	Stephens	2022
Zambia	Precambrian	Central African Copperbelt	Zambian Copperbelt	N'kana	G-NKA-2	21.6733	0.00543351	15.9415	0.00550258	39.7383	0.0129453	-1551.4	10.503	2.951	1.7314e-05	Malachite	MC-ICP-MS	Stephens	2022
Zambia	Precambrian	Central African Copperbelt	Zambian Copperbelt	N'kana	G-NKA-4	18.4608	0.00543351	15.7998	0.00550258	38.475	0.0129453	525.04	10.399	3.962	5.0245e-09	Malachite	MC-ICP-MS	Stephens	2022
Zambia	Precambrian	Central African Copperbelt	Zambian Copperbelt	N'kana	G-NKA-5	26.6158	0.00543351	16.2269	0.00550258	41.9627	0.0129453	-5427.9	11.386	2.1692	8.1352e-05	Chalcopyrite	MC-ICP-MS	Stephens	2022
Zambia	Precambrian	Central African Copperbelt	Zambian Copperbelt	N'kana	G-NKA-6	19.4393	0.00543351	15.8476	0.00550258	39.5779	0.0129453	-74.544	10.37	3.9121	1.409e-06	Chalcopyrite and Bornite	MC-ICP-MS	Stephens	2022
Zambia	Precambrian	Central African Copperbelt	Zambian Copperbelt	N'kana	G-NKA-7	19.5529	0.00564409	15.7407	0.00610238	38.328	0.0142982	-377.11	9.9554	3.25	8.7581e-06	Chalcopyrite and Pyrite	MC-ICP-MS	Stephens	2022
Zambia	Precambrian	Central African Copperbelt	Zambian Copperbelt	N'kana	G-NKA-8	21.9691	0.00564409	16.6632	0.00610238	43.9072	0.0142982	-251.95	13.046	4.4998	3.6967e-06	Bornite	MC-ICP-MS	Stephens	2022
Zambia	Precambrian	Central African Copperbelt	Zambian Copperbelt	N'kana	G-NKA-9	20.7269	0.00564409	15.9774	0.00610238	39.8684	0.0142982	-734.66	10.688	3.4066	3.6156e-08	Bornite	MC-ICP-MS	Stephens	2022
Zambia	Precambrian	Central African Copperbelt	Zambian Copperbelt	Roan Antelope	G-ROA-2	21.706	0.00564409	16.0872	0.00610238	44.6991	0.0142982	-1205.7	11.004	4.6896	9.9758e-07	Pyrite	MC-ICP-MS	Stephens	2022
Zambia	Precambrian	Central African Copperbelt	Zambian Copperbelt	N'Changa	G-NCH-9	19.0527	0.00261814	15.8419	0.00366702	38.7682	0.00633584	187.55	10.42	3.7562	2.2163e-07	Malachite	MC-ICP-MS	Stephens	2022
Zambia	Precambrian	Central African Copperbelt	Domes Region	Kansanshi	ZAM-KAN-6	176.946	0.00261814	24.821	0.00366702	39.8031	0.00633584	-49000	92.066	0.085138	0.09712	Malachite	MC-ICP-MS	Stephens	2022
DRC	Precambrian	Central African Copperbelt	Katanga Copperbelt	Kinsevere	G-KIN-1	18.8736	0.0035556	15.7184	0.00424506	38.5652	0.0107522	83.871	9.9766	3.7228	4.9662e-07	Chalcopyrite	MC-ICP-MS	Stephens	2022
DRC	Precambrian	Central African Copperbelt	Katanga Copperbelt	Kinsevere	G-KIN-2	19.2136	0.0035556	15.7398	0.00424506	38.7169	0.0107522	-124.44	9.9993	3.606	1.8836e-06	Chalcopyrite	MC-ICP-MS	Stephens	2022
DRC	Precambrian	Central African Copperbelt	Katanga Copperbelt	Kinsevere	G-KIN-3	19.9365	0.0035556	15.7906	0.00424506	39.6093	0.0107522	-559.05	10.093	3.6274	5.2032e-09	Chalcopyrite	MC-ICP-MS	Stephens	2022
DRC	Precambrian	Central African Copperbelt	Katanga Copperbelt	Kinsevere	G-KIN-5	21.3118	0.0035556	15.7653	0.00424506	38.5863	0.0107522	-1749.9	9.9149	2.6274	1.4028e-08	Chalcopyrite	MC-ICP-MS	Stephens	2022
DRC	Precambrian	Central African Copperbelt	Katanga Copperbelt	Kinsevere	G-KIN-6	18.804	0.0035556	15.7181	0.00424506	38.5457	0.0107522	134.21	9.9889	3.7549	3.4049e-07	Chalcopyrite	MC-ICP-MS	Stephens	2022
Zambia	Precambrian	Central African Copperbelt	Domes Region	Kansanshi	ZAM-KAN-14	105.769	0.00804623	23.7144	0.000497316	46.7985	0.000177366	-45500	52.59	0.27207	0.054166	Malachite	MC-ICP-MS	Stephens	2022
